# Supplementary material for: Evaluation of Transplacental Antibody Transfer in SARS-CoV-2-Immunized Pregnant Women
Source: Vaccines (Basel). 2022 Jan 10;10(1):101. doi: 10.3390/vaccines10010101 (PMC8778956; doi:10.3390/vaccines10010101)
Supplement: Supplementary file 1 [file vaccines-10-00101-s001.zip]

Archive with 1 entries (1 files):
- vaccines-1488602-supplementary.pdf
